# Supplementary material for: Comparison of Image-Guided Intensity-Modulated Radiotherapy and Low-dose Rate Brachytherapy with or without External Beam Radiotherapy in Patients with Localized Prostate Cancer
Source: Sci Rep. 2018 Jul 12;8:10538. doi: 10.1038/s41598-018-28730-1 (PMC6043516; doi:10.1038/s41598-018-28730-1)
Supplement: Supplementary file 1 — Supplementary information [file 41598_2018_28730_MOESM1_ESM.xls]

## Sheet: supple T1a low risk
Supplemental Table 1a). Characteristics and treatment factors of low risk patients.
Variables	Strata	IG-IMRT				LDR-BT		p - value
		n = 47				n = 193
		No. or Median (range)	(%)			No. or Median (range)	(%)
Age		71.5 (51-86)				71 (52-86)		0.9925
T category	1	29	0.617021			138	0.715026	0.25
	2	18	0.382979			55	0.284974
iPSA	ng/ml	9.7（4-265）				7.0 （1.4-46）		0.8193
Gleason score	-6	47	1			193	1	NA
Prescribed dose	72 Gy	25	0.5		LDR-BT 145 Gy	193	1	NA
	72.6 Gy	25	0.5
Hormonal therapy	Yes	36	0.72			168	0.870466	0.116
	No	11	0.22			25	0.129534
Follow-up	Months	74.3 (23.2-96)				60.5 (12-121.6)		0.5293
LDR-BT; low-dose-rate brachytherapy
IG-IMRT; image guided intensity modulated radiotherapy

## Sheet: supple T1b intermediate
Supplemental Table 1b). Characteristics and treatment factors of intermediate risk patients.
Variables	Strata	IG-IMRT				LDR-BT		p - value
		n = 72				n = 222
		No. or Median (range)	(%)			No. or Median (range)	(%)
Age		71.5 (51-86)				71 (52-86)		0.6944
T category	1	29	0.402778			90	0.405405	0.99
	2	43	0.597222			132	0.594595
iPSA	(ng/ml)	9.7（4-265）				7.0 （1.4-46）		0.0195
Gleason score	-6	23	0.319444			60	0.1222	0.5126
	7	49	0.680556			162	0.329939
Prescribed dose	72.6 Gy	32	0.444444		LDR-BT 110 Gy plus EBRT 40 Gy	125	0.563063	NA
	74 Gy	40	0.555556		LDR-BT 145 Gy	97	0.436937
	74.8 Gy	0	0
Hormonal therapy	Yes	32	0.118959			125	0.254582	0.1058
	No	40	0.148699			97	0.197556
Follow-up	Months	74.3 (23.2-96)				60.5 (12-121.6)		<0.0001
*Bold values indicate statistically significance, NA; not available
LDR-BT; low-dose-rate brachytherapy, EBRT: external beam radiothrapy
IG-IMRT; image guided intensity modulated radiotherapy

## Sheet: supple T1c high risk
Supplemental Table 1c). Characteristics and treatment factors of high risk patients.
Variables	Strata	IG-IMRT				LDR-BT		p - value
		n = 150				n = 73
		No. or Median (range)	(%)			No. or Median (range)	(%)
Age		72 (51-86)				71 (52-86)		0.238
T category	1	28	0.186667			6	0.0821918	<0.0001
	2	57	0.38			55	0.753425
	3	64	0.426667			12	0.164384
	4	1	0.00666667			0	0
iPSA	(ng/ml)	14.9 （4-265）				8.7 （3.2-46）		0.0001
Gleason score	-6	15	0.1			26	0.356164	0.002
	7	28	0.186667			23	0.315068
	8-	107	0.713333			24	0.328767
Prescribed dose	74 Gy	85	0.566667		LDR-BT 110 Gy plus EBRT 40 Gy	44	0.60274	NA
	74.8 Gy	65	0.433333		LDR-BT 145 Gy	29	0.39726
Hormonal therapy	Yes	125	0.833333			34	0.465753	<0.0001
	No	25	0.166667			39	0.534247
Follow-up	Months	73.8 (23.1-92.6)				60.9 (15.1-116)		0.0037
*Bold values indicate statistically significance, NA; not available
LDR-BT; low-dose-rate brachytherapy, EBRT: external beam radiothrapy
IG-IMRT; image guided intensity modulated radiotherapy

## Sheet: supple T1d highexc 
Supplemental Table 1d). Characteristics and treatment factors of high risk patients excluding T3b-4 and iPSA > 50.
Variables	Strata	IG-IMRT				LDR-BT		p - value
		n = 117				n = 73
		No. or Median (range)	(%)			No. or Median (range)	(%)
Age		73 (51-86)				71 (52-86)		0.231
T category	1	26	0.222222			6	0.0821918	0.0002
	2	53	0.452991			55	0.753425
	3	38	0.324786			12	0.164384
iPSA	(ng/ml)	11.0（4-47.6）				8.7 （3.2-46)		0.0332
Gleason score	-6	11	0.0940171			26	0.356164	<0.0001
	7	19	0.162393			23	0.315068
	8-	87	0.74359			24	0.328767
Prescribed dose	74 Gy	69	0.589744		LDR-BT 110 Gy plus EBRT 40 Gy	44	0.60274	NA
	74.8 Gy	48	0.410256		LDR-BT 145 Gy	29	0.39726
Hormonal therapy	Yes	95	0.811966			34	0.465753	<0.0001
	No	22	0.188034			39	0.534247
Follow-up	Months	73.8 (29.3-92.6)				60.9 (5.1-116)		0.0031
*Bold values indicate statistically significance, NA; not available
LDR-BT; low-dose-rate brachytherapy, EBRT: external beam radiothrapy
IG-IMRT; image guided intensity modulated radiotherapy

## Sheet: suppleT1eLDR mono vs. combo
Supplemental Table 1e. Comparison between LDR-BT only and LDR-BT with EBRT.
Toxicities	Strata		LDR-BT only			LDR-BT plus EBRT			p-value
			n = 420			n = 68
			No. or Median (range)	(%)		No. or Median (range)	(%)
Age			71 (52-86)			70 (52-86)			0.8176
T category	1		222	0.527316		12	0.179104		<0.0001
	2		198	0.470309		44	0.656716
	3		0	0		12	0.179104
	4		0	0		0	0
iPSA	(ng/ml)		6.8 (1.4-26)			8.2 （3.2-46）			0.0028
Pretratment PSA (ng/mL)	<10		339	0.805226		45	0.671642		<0.0001
	10≤ <20		79	0.187648		12	0.179104
	20≤		2	0.00475059		11	0.164179
Gleason score	-6		269	0.638955		10	0.149254		<0.0001
	7		151	0.35867		34	0.507463
	8-		0	0		23	0.343284
Damico's risk classification	Low		193	0.458432		0	0		<0.0001
	Intermediate		198	0.470309		24	0.358209
	High		29	0.0688836		44	0.656716
Hormonal therapy	Yes		121	0.287411		35	0.522388		0.0003
	No		299	0.710214		33	0.492537
Follow-up	Months		60.7 (12-121)			51.26 (14-118)			0.5658
*Bold values indicate statistically significance, NA; not available
LDR-BT; low-dose-rate brachytherapy, EBRT: external beam radiothrapy
